# Supplementary material for: Co-Utilization of Sewage Sludge and Rice Husk in Ceramsite Preparation with Selective Adsorption Capacity to Pb
Source: Materials (Basel). 2022 Jun 17;15(12):4310. doi: 10.3390/ma15124310 (PMC9230551; doi:10.3390/ma15124310)
Supplement: Supplementary file 1 [file materials-15-04310-s001.zip]

Archive with 1 entries (1 files):
- materials-1757738-supplementary.pdf
